# Supplementary material for: From Attitudes to Actions: Predictors of Lion Killing by Maasai Warriors
Source: PLoS One. 2017 Jan 30;12(1):e0170796. doi: 10.1371/journal.pone.0170796 (PMC5279730; doi:10.1371/journal.pone.0170796)
Supplement: S1 Data — (XLS) [file pone.0170796.s001.xls]

## Sheet: Sheet1
Ref	Ethics_stat	Time_Start	Time_End	Interviewer	Coop	Knowldege	Attitude	Q1_GR	Q3_Age	Q4_Clan	Q5_Language	Q6_Educ	Q7_Relig	Q7b_Attend	Q8_childShule	Q9_residence	Q11a_Wives	Q11b_Child	Q11c_CowNow	Q11c_CowB4	Q11e_ShoatNow	Q11e_ShoatB4	Q17Shida1	Q17Shida2	Q17Shida3	Q18_CowDisease	Q18_CowDrought	Q18_CowTheft	Q18_CowDep	Q18_Predator	Q18_Predator	Q18_CowOther	Q18_CowBreed	Q18_ShtDisease	Q18_ShtDrought	Q18_ShtTheft	Q18_ShtDep	Q18_Predator	Q18_Predator	Q18_ShtOther	Q18_GoatBreed	Q18_SheepBreed	LS_Sold	Q25_dep	Q27_CowPred1	Q27_CowPred2	Q27_ShtPred1	Q27_ShtPred2	Q28_DepResponse
1002	0	1899-12-31 14:37:00	1899-12-31 15:44:00	2	5	4	4	2	0	1	0	0	1	4	2	4	1	4	15	50	20	80	1	2	4	25	19	0	0	99	99	0	3	11	4	0	7	2	99	0	4	1	-9	3	0	2	2	1	0
1005	0	1899-12-31 11:10:00	1899-12-31 11:40:00	2	5	4	1	0	0	0	4	1	0	4	2	5	1	3	1	5	60	150	1	8	2	21	10	3	1	0	99	0	1	40	30	0	7	0	99	0	4	0	-9	1	0	2	1	2	0
1006	0	1899-12-31 15:33:00	1899-12-31 16:18:00	1	5	5	5	0	0	0	4	2	0	8	3	7	1	4	16	32	0	17	9	1	99	17	7	0	0	99	99	8	1	4	13	0	0	99	99	0	1	0	-9	1	0	3	3	99	0
1008	0	1899-12-31 17:20:00	1899-12-31 18:04:00	0	5	4	5	0	0	0	3	0	2	4	2	7	2	5	25	38	30	150	8	9	2	33	0	12	5	0	99	0	1	80	15	12	13	2	1	0	1	0	-9	1	2	0	1	2	0
1015	0	1899-12-31 16:00:00	1899-12-31 16:45:00	0	5	4	3	0	0	0	0	0	2	8	2	7	1	4	1	5	4	18	7	5	0	2	2	0	0	99	99	0	1	10	0	0	1	2	99	0	99	0	-9	3	2	0	2	1	0
1016	0	1899-12-31 17:19:00	1899-12-31 18:09:00	0	5	4	3	3	0	0	3	0	2	4	3	4	2	6	17	72	5	28	1	2	0	17	26	16	1	0	99	0	1	13	15	0	2	1	99	0	1	0	-9	1	0	2	1	2	0
1017	0	1899-12-31 18:13:00	1899-12-31 18:58:00	0	5	4	3	0	0	0	0	0	2	4	3	10	2	4	1	7	8	15	1	0	3	0	0	0	0	99	99	0	1	3	4	0	1	1	99	0	1	0	-9	3	0	2	1	2	1
1020	0	1899-12-31 11:15:00	1899-12-31 12:05:00	0	5	5	3	0	0	0	3	1	0	4	1	20	1	3	1	8	36	100	2	0	0	13	0	4	0	99	99	0	1	60	0	0	0	0	99	0	1	0	-9	1	0	2	1	3	1
1025	0	1899-12-31 11:20:00	1899-12-31 12:48:00	0	5	4	1	0	0	0	0	0	2	1	0	10	1	1	0	6	6	24	7	2	1	6	0	1	0	99	99	0	0	10	5	0	3	2	99	0	2	0	-9	3	0	2	1	2	1
1030	0	1899-12-31 09:02:00	1899-12-31 09:50:00	0	5	5	1	0	0	0	3	2	2	16	0	20	0	0	1	9	7	53	1	0	7	0	0	0	0	99	99	0	99	30	0	7	16	6	2	0	1	0	-9	1	0	2	1	2	1
1031	0	1899-12-31 09:55:00	1899-12-31 10:30:00	0	5	5	4	0	0	0	4	2	0	4	2	11	1	3	9	12	15	35	2	4	0	3	0	0	1	0	99	0	0	3	0	15	0	2	2	0	2	0	-9	1	2	0	1	2	0
1033	0	1899-12-31 11:50:00	1899-12-31 12:25:00	0	5	5	4	0	0	1	0	1	0	4	1	10	1	2	7	11	0	35	1	7	2	5	0	0	1	1	99	0	1	5	0	30	0	99	99	0	4	0	-9	1	0	2	1	2	0
1034	0	1899-12-31 12:18:00	1899-12-31 13:01:00	0	5	4	1	3	0	0	0	0	6	2	2	10	1	3	2	10	30	50	2	3	1	9	7	3	0	99	99	0	1	20	0	0	0	99	99	0	4	2	-9	1	0	2	1	2	0
1036	0	1899-12-31 13:48:00	1899-12-31 14:50:00	1	5	5	2	3	0	0	3	3	0	4	1	3	1	3	48	77	100	450	2	7	5	48	15	16	3	0	99	15	3	190	50	0	28	2	99	25	1	0	-9	1	0	2	1	3	0
1037	0	1899-12-31 17:13:00	1899-12-31 17:35:00	0	4	4	3	3	0	0	0	0	5	0	0	15	1	2	23	35	10	20	1	2	99	10	2	2	0	99	99	0	0	10	0	0	1	1	99	0	0	0	-9	3	0	2	1	2	0
1040	0	1899-12-31 18:30:00	1899-12-31 19:01:00	0	5	5	1	3	0	0	0	0	2	4	1	2	1	1	35	87	20	70	1	7	2	2	30	2	0	99	99	0	0	55	0	0	0	99	99	0	0	0	-9	1	0	2	1	2	1
1042	0	1899-12-31 09:05:00	1899-12-31 09:50:00	0	5	5	4	0	0	0	4	1	0	2	3	27	1	3	8	21	40	85	1	7	99	9	1	1	0	99	99	0	0	20	10	0	11	2	1	0	0	0	-9	1	2	0	1	2	0
1055	0	1899-12-31 17:01:00	1899-12-31 17:40:00	0	5	4	4	0	0	0	0	0	5	0	2	1	1	3	130	212	10	36	2	8	99	12	0	4	3	0	1	0	0	15	0	8	4	1	99	0	0	0	-9	1	2	99	2	1	0
1057	0	1899-12-31 14:20:00	1899-12-31 15:01:00	0	5	5	1	3	0	0	0	0	2	2	3	30	2	4	57	91	20	200	1	2	99	85	0	14	4	2	1	0	1	120	0	30	7	2	99	0	4	1	-9	1	2	0	1	2	1
1062	0	1899-12-31 07:40:00	1899-12-31 08:36:00	0	5	4	4	0	0	0	0	0	0	3	2	10	1	3	15	48	10	200	1	0	99	20	1	2	0	99	99	0	0	150	0	22	0	99	99	0	0	1	-9	1	2	0	1	2	0
1063	0	1899-12-31 11:10:00	1899-12-31 12:02:00	0	5	4	4	0	0	0	0	0	5	0	1	15	1	3	186	211	10	50	7	1	0	22	9	1	1	1	99	0	1	17	0	8	1	2	99	0	4	0	-9	1	2	0	2	1	0
1070	0	1899-12-31 10:02:00	1899-12-31 11:20:00	0	5	5	4	1	0	2	4	3	1	4	1	25	1	2	2	20	15	4	9	2	99	2	5	6	3	0	99	0	1	8	0	0	5	2	99	0	4	1	-9	1	2	0	1	2	1
1073	0	1899-12-31 14:40:00	1899-12-31 15:40:00	0	5	4	4	1	0	2	0	0	1	4	1	3	1	2	8	50	10	20	9	9	9	9	0	0	5	0	99	0	1	8	2	0	8	2	99	0	4	1	-9	1	2	0	2	1	1
1075	0	1899-12-31 16:48:00	1899-12-31 17:40:00	0	5	4	4	1	0	2	0	0	5	0	0	15	1	0	4	10	25	60	1	5	9	16	2	0	0	99	99	0	1	30	9	0	0	99	99	0	4	1	-9	1	2	0	2	1	0
1076	0	1899-12-31 08:48:00	1899-12-31 09:55:00	0	5	5	4	1	0	2	4	2	1	4	3	30	0	0	38	58	30	120	1	0	4	22	42	5	1	1	99	0	1	40	20	0	20	2	1	0	4	1	-9	1	2	0	2	1	0
1077	0	1899-12-31 10:15:00	1899-12-31 11:05:00	0	5	4	4	1	0	2	0	1	5	0	2	20	1	2	25	80	24	140	2	1	5	281	45	4	22	0	99	0	1	77	0	0	0	99	99	0	4	1	-9	1	2	0	1	2	0
1081	0	1899-12-31 14:58:00	1899-12-31 15:35:00	0	5	5	5	1	0	2	3	1	5	0	0	25	0	0	0	4	30	35	0	2	99	3	1	0	0	99	99	0	1	5	0	0	0	99	99	0	4	1	-9	1	2	0	1	2	0
1086	0	1899-12-31 13:58:00	1899-12-31 14:47:00	0	5	5	4	1	0	2	4	3	1	4	0	5	1	0	25	35	30	70	1	0	5	20	41	0	0	99	99	0	1	12	40	0	0	99	99	0	4	1	-9	1	2	0	2	1	0
1089	0	1899-12-31 12:40:00	1899-12-31 13:50:00	0	5	4	4	1	0	2	0	0	5	0	3	20	1	3	0	10	50	100	1	6	7	0	12	0	4	0	99	0	1	15	50	0	17	2	1	0	4	1	-9	1	2	0	2	1	0
1094	0	-9	-9	0	5	5	4	1	0	2	0	0	5	0	3	20	2	3	10	80	80	130	2	1	4	75	20	0	2	0	99	0	1	40	0	0	6	2	1	0	4	0	-9	1	2	0	2	1	0
1097	0	1899-12-31 14:02:00	1899-12-31 15:08:00	0	5	4	3	2	0	1	0	0	5	0	0	10	1	2	2	5	20	35	0	2	99	4	3	0	0	99	99	0	1	8	3	0	0	99	99	0	4	2	-9	1	0	2	2	1	0
1106	0	1899-12-31 10:30:00	1899-12-31 11:40:00	0	5	4	4	2	0	1	0	0	5	0	0	30	1	1	6	8	15	30	0	4	99	3	5	0	0	99	99	0	1	6	13	0	2	0	99	0	4	1	3	3	2	0	2	1	0
1107	0	1899-12-31 14:04:00	1899-12-31 15:15:00	0	5	4	5	2	0	1	0	0	5	0	0	30	1	2	5	8	20	30	2	1	5	6	8	0	0	99	99	0	1	7	9	0	0	99	99	0	4	1	3	3	2	0	2	1	0
1111	0	1899-12-31 14:10:00	1899-12-31 15:30:00	0	5	4	4	2	0	0	0	0	5	0	1	30	1	2	4	12	18	30	1	2	99	4	8	0	0	99	99	0	3	12	4	0	0	99	99	0	4	1	2	3	2	0	2	1	0
1115	0	1899-12-31 14:02:00	1899-12-31 15:01:00	0	5	4	4	2	0	1	0	0	5	0	2	15	1	2	1	8	20	40	0	2	99	12	2	1	0	99	99	0	1	14	10	0	0	99	99	0	4	1	1	3	2	0	1	2	7
1117	0	1899-12-31 09:13:00	1899-12-31 10:14:00	0	5	4	4	2	0	1	0	0	5	0	3	20	1	4	1	6	10	15	0	2	99	9	6	0	2	1	99	4	1	7	10	0	0	99	99	0	4	1	-9	99	2	0	1	2	0
1119	0	1899-12-31 14:30:00	1899-12-31 15:42:00	0	5	4	3	2	0	1	0	0	3	4	1	30	1	4	10	90	40	70	3	1	4	16	16	0	0	99	99	0	1	30	20	0	0	99	99	0	4	1	6	3	2	0	2	1	7
1121	0	1899-12-31 11:30:00	1899-12-31 12:40:00	0	5	4	4	2	0	0	0	0	5	0	1	40	1	4	4	10	15	30	1	2	99	9	3	0	1	1	99	0	1	18	4	0	0	99	99	0	4	1	-9	3	2	0	2	1	0
1123	0	1899-12-31 16:01:00	1899-12-31 16:49:00	0	5	4	4	1	0	0	0	0	5	0	0	20	1	1	3	15	20	40	0	2	99	15	19	2	0	99	99	1	1	13	6	0	0	99	99	0	4	0	-9	3	2	0	2	1	0
1127	0	1899-12-31 11:25:00	1899-12-31 12:10:00	0	5	4	3	1	0	0	0	0	5	0	4	25	2	3	6	10	18	30	0	1	9	1	0	0	1	0	99	0	1	7	5	0	5	2	99	0	4	1	-9	3	2	0	2	1	0
1131	0	1899-12-31 10:20:00	1899-12-31 11:45:00	0	5	4	5	1	0	2	0	0	5	0	15	0	1	2	8	86	30	43	1	0	99	39	13	0	1	0	99	0	1	0	0	0	11	1	99	0	4	1	6	0	2	0	1	2	0
1132	0	1899-12-31 11:35:00	1899-12-31 12:45:00	0	5	4	4	1	0	0	0	0	5	0	1	20	2	4	60	146	50	250	1	4	2	92	46	12	10	1	0	23	1	70	40	0	13	2	1	0	4	1	-9	1	2	0	1	2	0
1133	0	1899-12-31 12:58:00	1899-12-31 13:40:00	0	5	5	5	1	0	2	0	0	5	0	1	20	1	2	38	75	20	90	1	2	10	16	30	3	11	0	1	0	1	30	55	0	7	2	1	0	4	1	-9	1	2	0	2	1	0
1134	0	1899-12-31 14:03:00	1899-12-31 14:52:00	0	5	4	4	1	0	2	0	1	5	0	4	20	1	6	4	16	20	30	0	2	1	3	14	0	0	99	99	0	1	15	0	0	10	2	1	0	4	0	-9	99	2	0	1	2	0
1135	0	1899-12-31 15:03:00	1899-12-31 15:58:00	0	5	3	3	1	0	0	0	0	5	0	2	15	1	3	6	30	40	80	2	1	5	60	34	4	5	0	99	3	1	35	10	0	20	2	1	0	4	1	-9	3	2	0	1	2	0
1136	0	1899-12-31 16:08:00	1899-12-31 17:15:00	0	5	4	4	1	0	2	0	0	5	0	1	20	1	3	10	60	80	110	1	0	99	40	23	0	3	1	0	0	1	1	1	0	2	1	4	0	4	0	3	3	2	0	2	1	0
1148	0	1899-12-31 09:20:00	1899-12-31 10:30:00	0	5	5	4	1	0	2	4	3	5	0	0	20	1	0	0	10	12	20	4	0	99	3	2	0	0	99	99	0	1	3	6	0	0	99	99	0	4	1	-9	3	2	0	2	1	0
1150	0	1899-12-31 10:08:00	1899-12-31 11:57:00	0	5	4		1	0	2	0	0	5	0	0	15	1	0	3	30	12	20	1	2	99	11	3	1	0	99	99	0	1	5	4	0	0	99	99	0	4	0	-9	3	2	0	2	1	0
1152	0	1899-12-31 13:02:00	1899-12-31 14:20:00	0	5	4	3	1	0	2	0	0	5	0	2	10	2	6	10	55	40	80	0	2	99	20	6	0	0	99	99	0	1	35	10	0	15	1	99	0	4	1	-9	3	2	0	2	1	0
1155	0	1899-12-31 13:15:00	1899-12-31 14:40:00	0	5	4	4	1	0	2	0	0	5	0	2	10	1	4	50	251	250	600	1	7	5	30	23	19	10	0	99	0	1	110	90	0	10	2	99	0	4	0	150	1	2	0	1	2	0
1156	0	1899-12-31 10:20:00	1899-12-31 11:30:00	0	5	4	4	1	0	0	0	0	5	0	2	20	2	4	60	273	50	200	2	0	99	30	61	0	3	0	99	0	1	0	120	0	0	99	99	0	4	0	12	3	2	0	2	1	0
1157	0	1899-12-31 12:04:00	1899-12-31 13:15:00	0	5	4	4	1	0	2	0	0	0	4	3	20	1	3	5	34	20	60	1	0	99	0	50	0	0	99	99	0	1	0	2	0	0	99	99	0	4	0	0	3	2	0	2	1	0
1158	0	1899-12-31 13:30:00	1899-12-31 14:40:00	0	5	4	4	1	0	0	0	0	5	0	1	30	1	3	20	50	50	100	1	7	99	0	20	0	0	99	99	0	1	0	0	0	22	1	2	0	4	0	20	3	2	0	2	1	0
1161	0	1899-12-31 12:30:00	1899-12-31 14:02:00	0	5	4	4	2	0	1	0	0	5	0	1	40	2	4	4	11	10	20	2	1	99	9	2	0	0	99	99	0	1	8	3	0	0	99	99	0	4	2	2	99	2	0	2	1	0
1163	0	1899-12-31 11:20:00	1899-12-31 12:20:00	0	5	5	4	2	0	1	3	2	5	0	4	20	1	1	10	30	24	48	1	5	99	10	12	0	0	99	99	0	1	12	10	0	0	99	99	0	4	2	3	3	2	0	1	2	0
1166	0	1899-12-31 16:20:00	1899-12-31 17:40:00	0	5	4	4	2	0	1	0	0	5	0	0	30	2	4	5	50	30	70	1	0	99	24	48	3	0	99	99	0	1	20	10	0	0	99	99	0	4	2	8	3	2	0	2	1	1
1168	0	1899-12-31 10:20:00	1899-12-31 11:35:00	0	5	4	4	2	0	1	4	0	1	4	1	40	1	3	60	120	40	80	0	1	99	20	45	0	0	99	99	0	1	30	10	0	4	1	99	0	4	2	30	3	2	0	1	2	0
1169	0	1899-12-31 12:00:00	1899-12-31 13:15:00	0	5	4	4	2	0	1	0	0	5	0	2	30	1	2	1	15	40	70	1	3	99	10	10	2	1	0	99	0	1	20	15	0	0	99	99	0	4	2	5	3	2	0	2	1	0
1172	0	1899-12-31 15:40:00	1899-12-31 16:50:00	0	5	4	4	2	0	2	4	2	1	4	1	30	1	3	5	15	40	70	0	1	99	12	9	0	0	99	99	0	1	1	0	0	1	2	99	0	99	2	5	3	1	0	1	2	0
1177	0	1899-12-31 10:25:00	1899-12-31 11:40:00	0	5	4	4	2	0	2	0	0	5	0	1	30	1	2	8	30	40	80	0	1	99	0	16	0	0	99	99	0	1	15	20	0	0	99	99	0	4	0	5	3	2	0	1	2	0
1187	0	1899-12-31 12:03:00	1899-12-31 13:25:00	0	5	4	4	2	0	2	0	0	5	0	1	15	2	3	25	90	80	150	0	4	99	45	30	0	1	0	99	0	1	10	50	0	10	2	1	0	4	0	10	3	0	2	2	1	0
1193	0	1899-12-31 10:40:00	1899-12-31 11:50:00	0	5	4	4	2	0	0	0	0	5	0	1	40	1	2	3	10	20	40	5	0	1	15	22	2	8	0	99	0	1	15	10	0	0	99	99	0	4	0	0	0	2	0	2	1	0
001	0	1899-12-31 11:30:00	1899-12-31 12:45:00	0	5	4	2	0	0	0	0	0	5	0	0	30	1	3	2	14	15	30	4	1	99	2	5	0	0	99	99	0	1	7	2	0	0	99	99	0	4	0	5	3	2	0	2	1	0
002	0	1899-12-31 14:03:00	1899-12-31 15:30:00	0	5	4	4	2	0	2	0	0	5	0	0	11	1	3	2	22	10	34	1	99	99	7	11	0	0	99	99	0	1	0	2	0	0	99	99	0	4	99	1	99	0	2	2	1	0
003	0	1899-12-31 14:51:00	1899-12-31 16:10:00	2	5	5	2	2	0	2	0	0	5	0	0	3	1	3	10	-9	20	-9	-9	-9	-9	7	57	1	0	99	99	0	1	3	0	0	0	99	99	0	4	1	-9	99	0	2	1	2	0
004	0	1899-12-31 13:50:00	1899-12-31 15:20:00	0	5	4	2	2	0	2	0	0	5	0	1	20	1	5	0	10	12	30	-9	-9	-9	3	10	0	0	99	99	0	1	8	5	0	0	99	99	0	4	0	4	-9	2	0	2	1	1
005	0	1899-12-31 11:30:00	1899-12-31 13:02:00	0	5	4	2	2	0	2	0	0	5	0	0	20	1	4	0	10	10	20	-9	-9	-9	0	10	0	0	99	99	0	1	0	8	0	2	1	99	0	4	0	3	-9	2	0	1	2	1
006	0	1899-12-31 10:45:00	1899-12-31 12:04:00	0	5	4	2	2	0	2	0	0	5	0	0	20	1	2	9	20	20	30	-9	-9	-9	4	7	0	0	99	99	0	0	10	15	0	0	99	99	0	4	0	4	-9	2	0	2	1	1
007	0	1899-12-31 13:55:00	1899-12-31 15:30:00	0	5	4	3	1	0	2	0	0	5	0	2	30	2	6	10	50	30	80	-9	-9	-9	12	15	0	2	0	99	0	1	20	20	0	0	99	99	0	4	0	10	0	0	2	2	1	0
008	0	-9	-9	0	5	4	1	2	0	0	0	0	5	0	0	20	0	0	2	6	8	15	5	1	99	0	5	0	0	99	99	0	1	4	3	0	0	99	99	0	4	2	1	99	2	0	1	2	1
009	0	1899-12-31 15:02:00	1899-12-31 16:10:00	0	5	5	4	0	0	0	2	1	5	0	1	8	1	4	8	12	10	18	1	8	9	4	3	0	0	99	99	0	1	5	10	0	0	99	99	0	4	0	6	3	0	2	2	1	0
010	0	1899-12-31 16:10:00	1899-12-31 17:40:00	0	5	4	3	0	0	0	0	0	1	4	1	30	1	3	5	15	15	25	0	2	1	8	4	0	0	99	99	0	0	6	0	0	0	99	99	0	1	0	2	99	2	0	2	1	1
059	0	1899-12-31 20:30:00	1899-12-31 21:10:00	0	5	4	3	0	0	0	3	1	0	1	0	10	1	2	38	71	10	18	1	9	2	4	2	0	0	99	99	0	1	20	0	0	1	2	99	0	0	0	-9	1	0	2	2	1	0
060	0	1899-12-31 12:48:00	1899-12-31 13:50:00	0	5	4	4	2	0	0	0	0	5	0	3	30	2	6	10	110	80	250	2	0	99	122	60	10	7	2	99	0	1	100	30	0	0	99	99	0	4	1	15	3	2	0	2	1	0
061	0	1899-12-31 11:50:00	1899-12-31 12:48:00	2	5	4	3	0	0	0	0	0	0	4	4	4	1	5	7	13	35	130	1	2	99	4	8	3	1	1	99	0	1	28	1	0	7	0	1	0	1	0	-9	0	0	2	2	1	0
019	0	1899-12-31 10:10:00	1899-12-31 11:45:00	0	5	4	2	0	0	0	0	0	5	0	0	20	1	3	2	11	8	14	1	0	99	7	2	2	0	99	99	0	0	3	5	5	0	99	99	0	4	0	0	3	0	2	2	1	0
018	0	1899-12-31 14:20:00	1899-12-31 16:05:00	0	5	5	4	0	0	0	0	0	5	0	5	8	2	7	7	130	30	150	0	4	3	29	60	8	0	99	99	12	0	20	100	0	15	-9	-9	0	4	0	8	3	2	0	2	1	0
016	0	1899-12-31 10:15:00	1899-12-31 11:55:00	0	5	4	4	1	0	2	0	0	1	4	1	15	1	2	4	10	20	50	-9	-9	-9	0	22	0	3	1	99	0	0	0	30	0	15	1	99	0	0	2	3	3	0	2	0	2	0
015	0	1899-12-31 10:20:00	1899-12-31 11:05:00	0	5	4	3	0	0	1	3	1	0	1	1	20	1	3	10	20	30	80	4	5	99	5	40	2	0	99	99	0	1	10	20	10	0	99	99	10	4	0	18	-9	0	2	1	2	0
014	0	1899-12-31 11:30:00	1899-12-31 12:50:00	0	5	5	2	0	0	1	3	1	5	0	2	30	1	5	7	18	30	50	-9	-9	-9	7	13	1	0	99	99	0	1	15	10	0	0	99	99	0	4	0	-9	3	2	0	1	2	0
011	0	1899-12-31 14:04:00	1899-12-31 15:20:00	0	5	5	3	0	0	1	0	0	5	0	3	5	1	4	12	30	20	40	4	1	99	0	18	1	0	99	99	0	1	10	20	0	0	99	99	0	4	0	4	3	0	2	2	1	0
012	0	1899-12-31 15:45:00	1899-12-31 16:50:00	0	5	5	4	0	0	0	2	0	0	4	1	4	1	2	8	30	30	80	2	1	0	6	13	2	1	1	0	0	1	22	2	6	0	99	99	0	4	1	7	3	2	0	2	1	0
013	0	1899-12-31 19:15:00	1899-12-31 20:30:00	0	5	5	4	0	0	1	0	0	5	0	2	30	1	4	3	28	10	19	1	99	99	10	20	4	0	99	99	0	1	3	0	0	1	2	99	0	4	0	0	3	2	0	2	1	0
021	0	1899-12-31 16:40:00	1899-12-31 17:50:00	0	4	4	2	1	0	2	0	1	5	0	2	30	1	2	5	35	50	120	4	2	99	11	35	2	0	99	99	0	0	10	74	0	0	99	99	0	4	1	5	3	2	0	2	1	0
022	0	1899-12-31 13:15:00	1899-12-31 14:50:00	0	5	4	3	1	0	2	0	0	5	0	2	30	1	2	10	80	40	90	5	7	99	4	20	8	3	0	99	6	0	10	50	0	10	2	99	20	4	0	0	3	2	0	2	1	0
023	0	1899-12-31 12:30:00	1899-12-31 13:55:00	0	5	5	2	1	0	2	0	0	5	0	0	20	0	0	0	3	5	30	99	99	99	3	3	0	1	1	99	0	0	1	0	0	4	2	99	0	4	0	0	3	2	0	2	1	0
024	0	1899-12-31 15:03:00	1899-12-31 16:10:00	0	5	4	3	1	0	2	0	0	5	0	1	30	1	2	10	46	100	50	2	1	7	0	30	0	7	1	0	0	0	0	30	0	4	0	99	0	4	0	0	99	1	0	2	1	0
025	0	1899-12-31 10:04:00	1899-12-31 11:50:00	0	5	4	4	1	0	2	0	1	5	0	1	30	1	1	0	4	3	10	0	1	99	0	4	0	0	99	99	0	0	0	7	0	0	99	99	0	4	0	0	3	2	0	2	1	0
026	0	1899-12-31 16:15:00	1899-12-31 17:15:00	0	5	4	4	1	0	2	0	0	5	0	2	20	1	1	14	55	25	120	3	0	5	5	40	0	2	0	99	0	0	20	100	0	0	99	99	0	4	1	7	3	2	0	2	1	0
027	0	1899-12-31 14:30:00	1899-12-31 16:15:00	0	5	4	2	0	0	1	0	0	5	0	2	6	2	5	13	20	28	40	2	1	0	6	4	0	0	99	99	0	0	24	6	0	1	2	99	0	4	0	5	99	2	0	2	1	1
028	0	1899-12-31 09:40:00	1899-12-31 10:55:00	0	5	5	4	0	0	1	0	0	5	0	2	40	2	6	10	89	70	120	6	1	2	20	30	13	5	0	99	9	3	20	30	0	20	2	99	0	4	1	0	0	2	0	2	1	0
029	0	1899-12-31 12:10:00	1899-12-31 14:15:00	0	5	5	4	0	0	1	4	3	3	4	2	30	1	3	7	70	58	110	1	7	2	20	47	2	2	1	99	7	3	0	38	0	14	1	2	0	4	1	9	4	2	0	1	2	0
030	0	1899-12-31 15:03:00	1899-12-31 16:40:00	0	5	4	3	0	0	1	0	0	5	0	6	30	2	8	32	150	60	100	4	2	1	50	70	8	4	0	99	19	3	20	20	0	5	2	99	0	4	1	9	0	2	0	2	1	0
031	0	1899-12-31 19:20:00	1899-12-31 21:04:00	0	5	4	3	0	0	0	0	0	5	0	0	2	1	0	1	4	8	20	0	2	1	3	2	0	0	99	99	0	1	4	10	0	0	99	99	0	4	2	0	3	2	0	2	1	0
032	0	1899-12-31 10:40:00	1899-12-31 12:30:00	0	5	3	4	0	0	0	0	0	5	0	0	18	1	3	5	20	50	80	1	4	99	15	5	0	1	0	99	5	0	14	20	5	2	2	99	0	4	1	10	3	-9	-9	-9	-9	0
033	0	1899-12-31 10:20:00	1899-12-31 11:30:00	0	4	5	3	1	0	2	0	1	5	0	2	30	1	4	2	10	15	50	4	7	1	6	8	0	0	99	99	0	0	10	20	0	0	99	99	0	4	0	1	3	0	2	2	1	0
034	0	1899-12-31 15:50:00	1899-12-31 16:55:00	0	5	4	4	1	0	2	0	0	5	0	1	1	1	2	5	60	10	50	1	2	99	30	44	0	0	99	99	0	0	15	40	0	0	99	99	0	4	0	4	3	0	2	2	1	0
035	0	1899-12-31 14:30:00	1899-12-31 15:40:00	0	5	5	4	1	0	2	0	0	5	0	1	30	1	2	2	30	3	120	1	2	99	5	22	0	0	99	99	8	0	70	30	0	0	99	99	0	4	0	0	3	2	0	2	1	0
036	0	1899-12-31 12:30:00	1899-12-31 13:20:00	0	5	5	4	1	0	2	0	1	5	0	0	40	2	7	20	150	40	130	2	7	1	25	90	2	4	0	1	2	0	0	80	0	5	0	99	0	4	0	0	3	0	2	1	2	0
037	0	1899-12-31 10:15:00	1899-12-31 11:52:00	0	5	5	3	1	0	2	0	0	5	0	1	10	2	3	9	52	40	70	1	5	0	25	30	0	0	99	99	1	0	15	30	0	0	99	99	0	4	0	13	3	2	0	2	0	0
038	0	1899-12-31 20:30:00	1899-12-31 22:15:00	0	5	5	3	1	0	2	0	0	5	0	1	20	1	3	10	250	60	350	1	2	4	70	130	0	0	99	99	0	0	50	300	10	0	99	99	40	4	0	40	3	2	0	2	1	0
039	0	1899-12-31 18:20:00	1899-12-31 20:20:00	0	5	4	3	1	0	2	0	0	5	0	1	20	1	3	9	64	80	360	5	8	99	20	31	0	0	99	99	0	0	90	150	0	0	99	99	0	4	0	0	3	2	0	2	1	0
040	0	1899-12-31 10:12:00	1899-12-31 11:49:00	0	5	4	3	0	0	0	0	0	5	0	3	30	2	5	10	50	15	100	1	4	0	20	40	8	3	0	99	0	0	60	30	1	9	99	99	0	4	0	0	0	2	0	2	1	0
041	0	1899-12-31 08:05:00	1899-12-31 09:15:00	0	5	4	4	1	0	2	0	0	5	0	0	20	1	1	8	20	45	150	1	2	7	12	0	0	0	99	99	0	0	40	50	14	0	99	99	0	1	1	13	99	0	2	4	2	0
042	0	1899-12-31 09:40:00	1899-12-31 11:03:00	0	5	5	1	1	0	2	0	0	5	0	3	30	2	7	37	110	60	150	0	1	6	50	50	0	2	0	99	0	1	50	30	0	2	2	99	0	1	1	0	99	0	2	2	1	1
043	0	1899-12-31 13:10:00	1899-12-31 14:50:00	0	5	4	3	1	0	2	0	0	5	0	0	30	1	1	20	200	200	700	0	4	99	60	130	0	0	99	99	0	0	200	300	0	50	2	99	0	4	0	0	1	0	2	2	1	0
044	0	1899-12-31 11:30:00	1899-12-31 13:10:00	0	5	4	4	1	0	2	0	0	5	0	1	40	1	3	0	25	100	200	7	1	2	9	8	0	1	2	99	2	0	70	40	0	0	99	99	0	1	1	2	99	0	2	1	2	1
045	0	1899-12-31 10:15:00	1899-12-31 12:10:00	0	5	4	3	1	0	2	0	0	5	0	3	30	3	4	15	30	40	70	1	7	99	5	20	0	0	99	99	0	0	10	30	0	0	99	99	0	4	0	0	3	0	2	2	1	0
046	0	1899-12-31 14:20:00	1899-12-31 15:20:00	0	5	4	4	1	0	2	0	0	5	0	0	20	1	1	5	37	20	50	1	5	99	8	25	0	0	99	99	0	0	10	40	0	0	99	99	0	4	0	5	99	2	0	2	1	0
047	0	1899-12-31 16:03:00	1899-12-31 17:30:00	0	5	5	5	1	0	2	3	2	5	0	0	24	1	1	4	37	50	105	0	2	99	0	25	0	0	99	99	0	0	20	40	0	8	2	99	0	4	0	0	99	2	0	2	1	0
048	0	1899-12-31 12:12:00	1899-12-31 14:10:00	0	5	5	3	1	0	2	0	0	5	0	2	30	1	3	24	50	100	160	1	4	99	0	26	0	0	99	99	0	0	0	60	0	0	99	99	0	4	0	0	3	2	0	2	1	0
049	0	1899-12-31 10:10:00	1899-12-31 11:50:00	0	5	4	4	1	0	2	1	1	5	0	2	30	1	3	7	26	20	60	4	1	99	3	14	0	0	99	99	0	0	0	40	0	0	99	99	0	4	0	0	99	0	2	4	2	0
050	0	1899-12-31 11:30:00	1899-12-31 12:40:00	0	5	4	3	1	0	2	0	0	5	0	0	30	1	2	9	20	20	30	8	2	0	4	16	0	2	0	99	0	1	5	19	0	4	1	99	0	4	0	1	3	0	2	2	1	0
051	0	1899-12-31 11:03:00	1899-12-31 13:15:00	0	5	4	3	1	0	2	0	0	5	0	2	30	1	3	4	7	15	20	-9	-9	-9	1	6	0	0	99	99	0	0	4	7	0	0	99	99	0	4	0	1	3	2	0	2	1	0
052	0	1899-12-31 12:20:00	1899-12-31 14:02:00	0	5	4	3	1	0	2	0	0	5	0	1	20	1	2	5	30	30	50	7	1	0	0	25	0	0	99	99	0	0	15	30	0	0	99	99	0	4	1	0	99	2	0	1	2	1
053	0	1899-12-31 09:15:00	1899-12-31 10:50:00	0	5	4	4	2	0	2	1	0	5	0	2	40	2	5	12	60	20	50	0	5	7	15	35	4	2	0	99	0	0	0	35	0	15	1	0	0	4	0	0	0	0	2	2	1	0
054	0	1899-12-31 13:20:00	1899-12-31 15:10:00	0	5	4	2	2	0	2	0	0	5	0	0	30	1	0	4	10	15	30	2	5	99	8	4	0	0	99	99	0	1	3	15	0	0	99	99	0	4	0	0	3	2	0	2	1	0
055	0	1899-12-31 17:30:00	1899-12-31 18:50:00	0	4	4	3	2	0	2	0	0	5	0	2	30	1	5	8	30	20	50	8	5	99	6	21	4	2	0	99	8	1	5	20	0	4	1	2	0	4	2	5	0	2	0	2	1	0
056	0	1899-12-31 11:20:00	1899-12-31 12:30:00	0	5	4	4	2	0	2	0	0	5	0	1	40	1	3	12	38	30	60	3	0	5	3	27	0	0	99	99	0	0	5	45	0	0	99	99	0	4	0	4	99	2	0	2	1	0
057	0	1899-12-31 16:15:00	1899-12-31 17:30:00	0	5	5	4	1	0	2	1	0	5	0	0	17	1	0	2	15	30	40	0	7	2	4	13	0	2	1	99	0	1	3	2	0	0	99	99	0	4	0	0	99	0	2	1	2	1
058	0	1899-12-31 14:20:00	1899-12-31 15:50:00	0	4	4	3	1	0	2	0	0	5	0	1	20	2	4	4	18	15	40	4	7	0	0	12	0	1	1	99	0	1	8	25	0	0	99	99	0	4	0	0	99	2	0	2	1	0
1038	0	1899-12-31 17:38:00	1899-12-31 18:00:00	0	5	5	4	3	0	0	0	0	5	0	2	15	2	5	30	75	11	170	1	0	2	23	6	0	0	99	99	0	0	80	50	6	0	99	99	0	1	0	-9	1	0	2	1	2	0
017	0	1899-12-31 10:30:00	1899-12-31 12:03:00	0	5	4	2	0	0	0	0	0	5	0	0	20	0	0	0	10	20	70	1	5	99	10	70	0	0	99	99	10	0	10	50	0	0	99	99	0	4	0	10	99	0	2	2	1	1
[truncated: 68 more columns]
